# Supplementary material for: The giant left atrium: when the heart outgrows the chest
Source: Eur Heart J Case Rep. 2026 Feb 28;10(3):ytag135. doi: 10.1093/ehjcr/ytag135 (PMC12998428; doi:10.1093/ehjcr/ytag135)
Supplement: ytag135_Supplementary_Data [file ytag135_supplementary_data.zip]

Archive with 8 entries (8 files):
- 3chamberMV.avi
- 4chamberpr.avi
- 4chamberTV.avi
- apical.avi
- LVstrain.avi
- MR.avi
- shortaxis.avi
- twochamber.avi
